# Supplementary material for: Simultaneous transcatheter edge-to-edge repair (TEER) for severe mitral and tricuspid regurgitation is feasible, safe, and associated with good clinical outcome
Source: PLoS One. 2026 Feb 10;21(2):e0339837. doi: 10.1371/journal.pone.0339837 (PMC12890156; doi:10.1371/journal.pone.0339837)
Supplement: S1 Minimal dataset — (XLSX) [file pone.0339837.s008.xlsx]

## Sheet: Tabelle1
Patient ID	death in year 1	time to death [days]	heart failure hospitalization in first year	time to hfh	Resiudal MR ≤ 1	Residual TR≤1	MR_reduction_grades	TR_reduction_grades	NYHA	NtproBNP	GFR	age [years]	male sex	height [cm]	weight [kg]	bmi [kg/m2 ± SD]	Diabetes	Hypertension	hypercholesterinemia	copd	ckd	atrial fibrillation	pulmonary hypertension	pavk	cavk	previous stroke/tia	intracardiac leads	previous mci	previous pci	previous cabg	previous valve surgery	ischemic heart disease	dilated cardiomyopathy	LVEDD	LVESD	LVEDV	LVESV	EF	LAVI	RVD1	RVD2	TAPSE	FAC	RAA	TRVmax	secondary MR (y/n)	MR PISA radius	MR effective regurgitant orfice	MR regurgitant volume
G0001	1	365	0	365	1	0	2	1	3	3133	81	81	0	178	68	21	0	1	0	0	0	1	1	0	0	0	0	0	0	0	0	0	0	55	42	171	62	66	131	46	39		40	48.5	3.99	1
G0002	1	304	1	44	1	0	2	2	2	31902	61	78	1	168	68	24	0	1	1	0	1	1	1	0	0	0	1	0	0	0	0	0	1	61	51	190	140	26	71	56	43	25	23	29	3.5	2	8	20	31
G0003	1	365	1	363	1	1	2	3	2	3541	24.3	73	1	176	81	26	1	1	1	0	1	1	1	0	0	0	0	0	1	0	1	1	0	54	51	261	190	27	45	57	42	14	32	26	4.2	2	6
G0004	0	365	0	365	1	0	2	2	2	3792	50.4	73	0	169	90	32	0	1	1	1	0	1	1	0	0	0	0	0	0	0	0	1	0	61	48	146	110	25	108	54	56	12	28	51	2.2	2
G0005	0	365	0	365	1	0	3	1	3	2890	42.5	83	0	165	57	21	0	0	0	0	1	1	0	0	0	0	0	0	0	0	0	0	1	44	36	89	31	65	44	55	40	18	32	32	2.97	2	12	49	98
G0006	0	365	0	365	1	0	2	2	3	2429	40.4	76	1	179	75	23	0	0	1	1	1	1	0	0	0	0	1	0	0	0	1	0	0	46	32	187	81	56	80	46	57	14	26	37	1.68	1	6
G0007	0	365	0	365	1	0	3	3	3	2598	59	76	0	174	66	22	0	0	0	0	1	1	0	0	0	0	1	0	0	0	0	0	0	56	38	141	70	50	68	50	41	26	38	44		2
G0008	0	365	0	365	1	0	2	3	2	1505	59.5	82	0	163	64	24	0	1	1	0	1	1	0	1	0	0	0	1	1	0	0	0	1	47	36	90	35	61	53	73	58	20	37	63	2.47	2
G0009	1	365	0	365	1	0	3	2	3	9445	44	79	1	164	60	22	1	1	0	1	1	1	0	0	0	0	0	0	0	0	0	0	1	63	46	204	164	20	58	51	34	24	28	34	2.85	2
G0010	0	365	1	99	1	0	3	2	3	18145	40.3	80	0	153	62	26	0	1	0	0	1	1	0	0	0	0	1	1	1	0	0	1	0	42	26	73	31	57					31	21	3.3	2
G0011	0	365	0	365	1	0	4	3	3	1969	71.6	90	0	162	62	24	0	1	1	0	0	1	0	0	0	0	0	0	0	0	0	1	0					42								2
G0012	1	192	0	365	1	1	3	2	3	75661	11.6	62	0	163	54	20	0	1	1	1	1	1	0	1	0	0	0	1	1	0	0	1	0	37	27	69	42	40	61	30	22	13	33	14	3.5	2
G0013	0	365	0	365	1	0	3	2	3	1695	47.33	84	1	185	78	23	0	1	0	0	1	1	0	0	0	0	0	0	0	0	0	0	1			108	61	44	67	64	50	19	27	85	2.3	2	10	53	82
G0014	0	365	1	157	1	0	3	1	3	14559	36	78	1	168	68	24	0	1	0	0	0	1	1	0	0	0	1	0	1	0	0	1	0	54	44	172	109	37	68	52	42		33	34	2.25	2
G0015	1	365	0	365	1	1	3	4	4	15450	42.83	84	0	165	72	26	1	1	0	1	1	1	1	0	0	0	1	0	0	0	0	0	0	41	18	141	65	54	82	42	31	11	30	40	3.71	1	15	81	122
G0016	1	301	0	365	1	0	1	2	3	43485	7.7	71	0	165	72	26	1	1	0	1	1	1	0	0	0	0	0	0	1	0	0	1	0	52	35	167	83	50	54	44	36	13	37		3.17	2	6	0.15	27
G0017	0	365	0	365	1	0	2	3	3	9198	52.93	82	1	171	93	32	0	1	0	0	1	1	1	0	0	0	0	0	0	0	0	0	1	45		94	48	49	46	46	39	16	29	49	3.6	2
G0018	1	146	1	49	0	0	2	1	3	3990	40.33	89	0	160	50	20	0	1	0	0	1	1	0	1	0	0	0	0	0	0	0	0	0	47	29	76	23	69	77	45	32	17	32	45	3.8	2	9	28	39
G0019	1	365	0	365	0	0	2	2	2	3085	32.72	87	1	175	75	24	1	0	1	0	1	1	1	0	0	0	0	0	0	0	0	0	1	52	42	82	47	43	123	47	36	14	29	37	3.5	2	16	0.9	180
G0020	0	365	0	365	1	0	3	1	3	6423	41.8	83	0	167	50	18	0	1	0	0	1	1	0	0	0	0	0	0	0	0	0	0	0	48	28	81	27	67	120	50	36	16	34	42	3.2	2	12	51	87
G0021	0	365	1	83	0	1	2	4	3	1323	33.85	80	0	167	75	27	0	0	0	0	1	1	1	0	0	0	1	0	0	0	0	0	1	47	33	90	48	47	47	53	35	22	45	31	3.4	2
G0022	1	13	0	365	0	0	1	2	3	4572	41.55	81	1	174	69	23	0	1	0	0	1	1	0	0	0	0	0	0	0	0	0	0	0	47	28	94	19	79	349	55	35			1	2.13	2	15	99.99	123
G0023	0	365	1	49	0	1	2	3	3	855	52.57	73	0	170	91	31	0	1	0	0	1	1	0	0	0	0	1	0	1	1	1	1	0	55	29	239	54	58	47	45	37	18	33	28	4.1	2
G0024	0	365	1	299	1	1	2	2	2	7393	63.25	67	1	178	81	26	0	0	0	0	0	0	0	1	0	0	0	0	1	1	0	1	0	75	69	335	268	20	75	63	40	12	23	36	2.97	2	9	0.4	52
G0025	0	365	0	365	1	1	3	4	3	9431	72.91	73	1	179	73	23	0	1	1	0	0	1	0	1	0	0	1	1	0	1	0	1	0	61	58	197	142	28	69	56	37	12	37	34	3.04	2	9	42	58
G0026	0	365	0	365	0	1	2	3	3	1674	59.08	73	1	168	84	30	0	1	0	0	1	1	1	0	0	0	0	0	1	0	0	1	0	57	46	141	88	38	54	45	31			32	2.6	2
G0027	0	365	0	365	1	1	3	4	3	6898	28.86	69	0	160	53	21	0	1	1	0	1	1	0	0	0	0	1	0	0	0	0	0	1	58	43	67	37	44	106	50	38	14	36	40	2.7	2	6	19	27
G0028	0	365	0	365	1	0	3	2	3	9131	32.79	66	1	186	73	21	0	1	0	0	1	1	0	0	0	0	0	1	1	0	0	1	0	58	44	212	120	44	61	42	38	15	35	22	3.88	2	9	42	59
G0029	0	365	0	365	1	0	3	2	4	20551	53.39	44	1	179	94	29	0	0	0	1	1	1	1	0	0	0	0	0	0	0	0	0	1	66	60	252	222	12	56	45	34			36	2.7	2
G0030	0	365	1	86	1	0	3	2	3	2331	28.71	80	0	176	80	26	1	1	0	0	1	0	0	0	0	0	0	0	1	0	0	0	0					55				18				2
G0031	0	365	1	17	1	0	2	2	3	13569	28.66	74	0	160	67	26	0	1	0	0	1	1	0	0	0	0	1	0	0	0	0	0	1	57		169	144	17	53	44	35	14	14	35	3.3	2	6	20	21
G0032	0	365	0	365	0	1	1	3	2	3252	25.63	86	0	160	60	23	1	1	1	0	1	1	1	1	1	0	0	0	0	0	0	1	0	42	23	90	34	62	65	34	28	14	53	33	3.88	2	5	8	18
G0049	0	365	1	319	1	0	4	1	3	6193	31.26	92	0	160	50	20	0	1	0	0	1	1	0	0	0	0	0	0	0	0	0	0	1	59	54	159	108	32	96	44	31	14	40	66	3	2
G0050	0	365	1	304	1	0	3	2	2	2699	69.12	83	0	160	40	16	0	1	0	1	0	1	1	0	0	0	0	0	0	0	0	0	0	54	36	78	52	33	94	57	52	19	56	53	1.7	2	7	26	48
G0051	0	365	0	365	1	0	2	1	3	2301	44.71	78	0	165	70	26	0	1	1	0	1	1	0	0	0	0	0	0	0	0	0	1	0	36	25	43	19	55	28	55	50	2	42	38	2.5	2
G0052	1	42	0	365	0	0	2	0	3	499	46.81	77	1	168	90	32	0	1	0	0	1	0	0	0	0	0	0	0	0	0	0	0	0	67	52	122	52	58	53	47	37	22	60	29	2.4	1
G0053	1	154	1	134	0	0	2	2	3	17199	50.9	74	1	170	68	24	0	1	1	0	1	1	1	0	0	0	1	0	0	0	0	1	0	63	54	194	123	37	208	51	34	11	36	47	3.28	2
G0054	0	365	1	271	0	0	2	3	3	7507	21.19	76	0	163	58	22	1	1	1	0	1	1	0	0	0	0	0	0	0	0	0	0	1	45	34	105	64	41	38	44	35	12	31	21	3.06	2	8	34	57
G0064	0	365	0	365	1	1	2	4	4	2513	27.53	80	0	170	93	32	0	1	1	0	1	1	0	0	0	0	0	0	0	0	0	0	0	52	44	126	76	39	49	50	31	20	52	30	3.22	2
G0069	0	365	0	365	1	1	3	3	3	881	57.75	77	1	164	70	26	0	1	0	0	1	1	1	0	0	0	0	0	1	1	0	1	0	45	31	110	47	58	88	54	47	22	5	32	3.6	2
[truncated: 44 more columns]
